# Supplementary material for: Recapitulation of HIV-1 Neutralization Breadth in Plasma by the Combination of Two Broadly Neutralizing Antibodies from Different Lineages in the Same SHIV-Infected Rhesus Macaque
Source: Int J Mol Sci. 2024 Jun 29;25(13):7200. doi: 10.3390/ijms25137200 (PMC11240982; doi:10.3390/ijms25137200)
Supplement: Supplementary file 1 [file ijms-25-07200-s001.zip]

Archive with 3 entries (3 files):
- Figures S1 and S2.pptx
- Table S1.xlsx
- Table S2.xlsx
