# Supplementary material for: Recapitulation of HIV-1 Neutralization Breadth in Plasma by the Combination of Two Broadly Neutralizing Antibodies from Different Lineages in the Same SHIV-Infected Rhesus Macaque
Source: Int J Mol Sci. 2024 Jun 29;25(13):7200. doi: 10.3390/ijms25137200 (PMC11240982; doi:10.3390/ijms25137200)
Supplement: Supplementary file 1 [file ijms-25-07200-s001.zip › Table S1.xlsx]

## Sheet: Heavy chain
Supplementary Table S1. The summary of all antibodies which were isolated from G1015R (Heavy Chain)
mAb ID	V gene	D gene	J gene	CDR1	CDR2	CDR3	sequence
Note: The antibody gene isolated from the V1V2 hook at the beginning of the J0XX series
J001	V3-183*02 F	D3-3*01 F	J4*01 F	8	8	13	gaggttcagctggtggagtctgggggagggttggtccagcctggggggtccctgagactctcctgtgcagcctctggattcacctttggtgattatggcatgcactgggtccgccaggctccgggaaagggactggagtgggtctcctccattagttacattggtcaaaccatatactacactgactccgtgaagggccgattcaccgtctccagagacaacgccaagaactcgctgtctctgcaaatgaccagtctgagagccgacgacacggccgtgtattactgtactagagaacgcctttggagtggttactactttgactactggggccagggagtcctggtcaccgtctcctcag
J002	V3-103*01 F	D5-24*01 F	J4*01 F	8	8	29	gaggtgcagctggtggagactggaggaggcttggtccagcctggggggtccctgaaactctcctgtgcagcctctgcattcaccttcagtagctatggcatgagctgggtccgccaggctccagggaaggggctagagtgggtctcagctattgatactggtgggggtagcacatactacgcagactccgtgaagggccgattcaccgtctccagagacaactcaaagaacacgctctccctgcaaatgaacagcctgagagctgaggacacggccgtatattactgtgcgaaagatcttgatacagctacagccacctcactagaagaaggaagcggtgatacagcgggtccagttatctccccttttgactcctggggccagggagtcctggtcacc…
J003	V3-103*01 F	D3-9*01 F	J6*01 F	8	7	19	gacgtgcagctggtggaatctgggggcggtttggcaaagcctgggggatccctgagactctcctgtgtagcctctggattcgactttagtacccatcctatgcactgggtccgccaggctccagggaaggggctggagtgggtctcaggtattagtagaggtgggaccacatattatccagactccgtgaagggccgattcaccatctccagagacaactcaaagagcacgctctccctgcaaatgaacagcctgagagctgaggacacggccgtgtattactgtgcgaaagatggtcgtgttacgaggatgatgacggtcactacgagtcgtttggattcctggggccaaggggtcgtcgtcaccgtctcctcag
J004	V3-28*01 F, or V3-28*02 F	D1-44*02 F	J3*01 F	8	8	11	gaggtgcagctggtggagtctgggggcgggttggcaaagccgggggggtccctgagactctcctgtgcagcctctggattcaccttcagtgcctactggatgcactgggttcgccaggcacccgggaaggggctggattggatctcaggtattaatagtgggggtggtagcacatactatatagactccgtgaagggcagattcaccatctccagagagaacgccaagaacacactgtatcttcaaatgaacagcctgagagttgaggacacggctgtctattactgtgcgttccaagaggttccacgcgcttttgttttctgggcccaaggcctcagggtcaccgtctcttcag
J005	V3-136*01 F	D3-16*01 F	J4*01 F	8	8	15	gaggtgaaactggtggggtctgggggaggcctggtccagcctggagggtccctgagactctcctgtgcagtctctggattcaccttcagtatttacgacatgaactgggtccgccaggctccgggaaaggggctggaatgggtctcatatcttagttacaatggtgaaaccgtatactacgctgactccgtgaagggccgattcaccatctccagagacaacgccaggaagtcgctgtctctgcaactgagcagcctgagagccgaggacacggccgcatattactgtactagatcccagactggtagttatttccgtggctacgttgactcctggggccagggagtcctggtcaccgtctcctcag
J006	V3-183*02 F	D2-27*01 F	J5-1*02 F	8	8	19	gaggtacaagtggtggagtctgggggaggcttggtccagccgggggggtccctgagactctcctgtgcagcctctggattcagctttggtgattatggcatgcactgggtccgccaggcgccgggaaagggactggagtggatctcatccattagttacactggtaaactcgtttactacgctgactccgtgcagggccgattcaccgtctccagagacaacgacaagaggtcgctgtctctgcaaatgagcagcctcagagccgaggacacggccgtttatcactgcattgttgggacaaaacattgtggtgatctttattgtccggttgcctggttcgatgtctggggtccgggagtcctggtcaccgtctcctcgg
J007	V3-54*02 F	D3-34*01 F	J5-1*02 F, or J5-2*01 F or J5-2*02 F	8	8	22	gaggagcacctggtggagtctggaggaggcttgattcagccgggggggtcccttagactctcctgtaaagcctctgacttcaccttcactagttttggcatgcactgggtccgacacattccaggaaaggggctggattgggttgcatttatatcgtttgacggaaatataaaggattacggagaatctctgcagggccgattcaccgtgtccagagacaattccaagtacgtgttgtttcttcaaatgaacaacctcaaattggaagacacggccacctattattgtgtgagagggagccaccggggggactatgacagattttttagaagtcccaagacctcattcgatctctggggcccgggagtgtcggtcgccgtctccttcg
J008	V4-165*01 F	D3-3*01 F	J2*01 F	8	8	18	caggtgcagctgcaggagtcgggcccaggcctcgtgaggccttcggagaccctgtccctcacgtgcactgtctctggcggctccttcagcgattacttctggggctggatccgccagcccccaggaatgggtctggaatggattggctatatcagtcctactagcgggaccaccgactacaatccctccctcaggagtcgagtcaccatttcaacagactcgtccaagagtcacttctccctgaagctgacctctgtgaccgccgcggacacggccgtgtattattgtgcgaggttagttcactatttggactggtcttcaggatactggtacttcgatctctggggccctggcactccaatcaccgtctcctcag
J009	V4-165*01 F, or V4-99*02 F	D6-31*01 F	J4*01 F	8	8	14	caggtgcggctgcaggagtcgggcccaggactggtgaagccttcggagaccctgtccctcacctgcgctgtctccggtggctccttcagtgattactactgggtctggatccgccagtccccagggaagggactggagtggattgggtatatcagtggcaatactgggagcaccgactacaatccctccctcaagagtcgagtcaccatttcaatagacacgtccaggaaccagttctccctcaagttgaagtctgtgaccgccgcggacacggccatatatttctgtgtgagagacaccggcaacggctggtcgtcttggcttgacttctgggggcagggagtcctggtcaccgtctcctcag
J010	V3-100*01 F	D5-24*01 F	J6*01 F	8	8	15	gaggtgcacctggtggagtcggggggcggcttggcaaagcctgggggatccctgagactctcctgtggagcctctggattcaccttcagtacatatgctatgcactgggtccgccaggctccaggaaagggtctggagtgggtctcagttattactgaaagtggtggcaccaaattctacgcagtttctgtgaagggccgattcaccatctccagagacaacgccaagaactcactgtttctacaaatgaacagcctgagagccgaggacacggccgtttattactgtgttagaggtcaacgacatacgggggttttagacggtttggattcctggggccaaggggtcgtcgtcaccgtctcctcag
J011	V3-103*01 F	D3-3*01 F	J6*01 F	8	7	16	gaggtgcagctggtggagtctgggggcggcttggcaaagcctgggggatccctgagactctcctgtgcagcctctggattcaccttcagtaactatgctatgcactgggtccgccaggctccagggaaggggctggagtgggtctcagctattagtagtggtggtagcacatactacgcagactccgtgaagggccgattcaccatctccagagacaactcaaagaacacgctctccctgcaaatgaacagcctgagaactgaggacacggccgtgtatttctgtgcgaaggtccaaccatttggactggtttttttgtacggtttggattcctggggccaaggggtcgtcgtcaccgtctcctcag
J012	V3-103*01 F	D3-3*01 F	J4*01 F	8	7	18	gaggtgcacctggtggagtcggggggcggcttggcaaagcctgggggatccctgagactctcctgtggagcctctggattcaccttcagtacatatgctatgcattgggtccgccaggctccagggacgggactggagtgggtctcagctattagtagtggtggtagcacagactacgcagactccgtgaagggccgattcaccatctccagagacaactcaaagaacatgctctccctgcaaatgaacagcctgagaggtgaggacacggccgtgtattactgtgcgaaagacggctcttcgtatcacaatttttggagtggttattgctgggcctactggggccagggagtcctggtcaccgtctcctcag
J013	V3-183*02 F	D2-27*01 F	J5-1*02 F	8	8	19	gaggtacaagtggtggagtctgggggaggcttggtccagccgggggggtccctgagactctcctgtgcagcctctggattcagctttggtgattatggcatgcactgggtccgccaggcgccgggaaagggactggagtggatctcatccattagttacactggtaaactcgtttactacgctgactccgtgcagggccgattcaccgtctccagagacaacgacaagaggtcgctgtctctgcaaatgagcagcctcagagccgaggacacggccgtttatcactgcattgttgggacaaaacattgtggtgatctttattgtccggttgcctggttcgatgtctggggtccgggagtcctggtcaccgtctcctcgg
J014	V3-116*01 F	D3-3*01 F	J6*01 F	8	10	18	gaggtgcagctggtggagtctggaggaggcttggtccagcctggcgggtccctgagagtctcctgtgcagcctctggaaccatcttcagtgaccactacatgcagtgggtccgccaggctccagggaaggggccggagtgggtaggtttcattagaaacaaagctaatggtgagacagcagaatacgccgcgtctgtgaaaggcagattcaccatctccagagatgattccaaaagcatcgcctatctgcaaatgaacagcctgaaaaccgaggacacggccgtgtattactgtacaacctcttacaatatttggactggttaccagtattactacggtttggattcctggggccaaggggtcgtcgtcaccgtctcctcag
J015	V3-103*01 F	D3-34*01 F	J6*01 F	8	8	15	gaggtgcagctggtggagagtggaggaggcttggtccagccgggggggtccctgagactctcctgtgcagcctctggattcatcttcagtaattatgctatgcagtgggtccgccagactccagctaaggggctggagtgggtctcaggtattaagactactggggatgtcaaatattacgcagactccgtgaggggccgattcaccatctccagagacaactcaaagaacacgctctccctgcaaatgaacagcctgcgaactgacgacacggccgtctattactgtgcgaaagatctcggctggttattcaattactacgggttcgattcctggggccaaggggtcgtcgtcaccgtctcctcag
J016	V3-28*02 F	D5-42*01 F	J4*01 F	8	8	15	gaggtgcagctggaggagtctgggggcggcttggcaaagcctggggggtccctgagactctcctgtgcagcctctggattcaccttcagtaactactggatgtactgggttcgccaggcaccagggaaggggctggagtggatctcagctattaatagtggtggtggtagcacatactatgcagactccgtgaagggcagattcaccatctccagagagaacgccaagaacacactgtatcttcaaatgaacagcctgagacctgaggacacggctgtctattactgtgcgaaagaagggggatacagtgggtacagtttatactttgactactggggccagggagtcctggtcaccgtctcctcag
J017	V3-184*01 F	D6-25*01 F	J6*01 F	8	10	13	gaggtgcagctggtggactctgggggaggcttggtccagcctggggggtccctgagactctcctgtgcaggctctggattcaccttcagtaaccactacatatactgggtccgccaggctccaggaaaggggctggagtgggtggctttcattagaaccaaagattacggtgggacaggagaatacgccgcgtctgtgaaaggcagattcaccatctccagagatgattccaaaagcatcgcctatctgcaaatgaacagcctgaaaaccgaggacacggccgtgtattattgtactagaccggggagcggcaggtactacggtttggattcctggggccaaggggtcgtcgtcaccgtctcctcag
J018	V3-54*02 F	D3-9*01 F	J5-1*01 F (see comment)	8	8	11	gacgtgcaactggtggagtctggaggaggcttggttcggcctggggggtccctgagactctcctgtgtagcctctggattcaccttcagtagttatggcatgcactgggtccgccaggctccagggaaggggctggagtgggtggcagttcgatcgcatgacggaagaaaggaatactacgcagactctgtgaaggaccgattcaccatctccagagacaattccaacaacatgctttatcttgaaatgaacaacctgaaatgggaagactcggccgtttatttctgcgcgagagcgtctatagacacccttttagacttctggggccagggagtcctggtcaccgtctcctcag
J019	V3-178*01 F	D6-25*01 F	J5-2*02 F	8	8	13	gaggtgcagttggtggagtctgggggcggcttggcaaagccgggggggtccctgagactctcctgcgcagcctccggattcatcttcagtgactactacatggactgggttcgccaggctccagggaaggggctggaatgggtctcacgtattagtaacggtggtggaagtacatggtatgcagactccgtgaagggcagattcaccatctccagagagaacaccaagaatacactttattttcaaatgaatagtgtgacagtggaggacacggctgtctattactgtgcgagagagggggggcggtctggcggctcattggatgtctggggccggggagttctggtcaccgtctcctcag
J020	V3-103*01 F	D4-23*01 F	J4*01 F	8	7	16	gaggtgcagctggtggagtctgggggcggcttggcaaagcctgggggatccctgagactctcctgtgcagcctctggattcaccttcagtgactattttatacactgggtccgccaggctccagggaagggcctggaatgggtctcaggtataagtactggtggtaacacatactacgcggcctccgtggagggccgattcaccatctccagagacaactcaaagaacacgctctccctgcaaatgaacagcctgagacctgaggacacggccgtctatttctgtgcgaaagggggtccctttgaatacactaacttcgagggctttgacaactggggccagggagtcctggtcaccgtctcctcag
J021	V4-57*02 F	D4-29*01 F	J4*01 F	8	8	8	cagctgcagctacaggagtcgggcccaggactggtgaggccctccgagaccctgtcactcacctgtactgtctctggtgcccctttcaaagactcctggtggggctggatccgccaggccccaggcaagagtttcgagtatattggacgtgtctcaggttctactggaaatgtcaattataatcctttcctcaagactcgagtcaccatttcagcagtcccgtccaagagtcagttcgccctgaagattacttctctgaccgccgcggacacggccatatattattgttcaaggggtgacttcggttcattctggggccggggagtcctggtcaccgtctcctcag
J022	V3-54*02 F	D5-24*01 F	J4*01 F	8	8	13	gaggtgcagctggtggagtctggaggaggcttggttcagcctggggggtccctgagactctcctgtgcagcctctggattcaccttcagtagctatggcatgcactgggtccgccaggctccagggaaggggctggagtgggtggcagttatatcgtctgatggaagtaagaaaaactacgcagactctgtgaagggccgattcaccatctccagagacaattccaagaacatgttatatcttcaaatgaacaacctgaaattggaggacacggccgagtactactgtgcgagagatcgtatcggtgggtacagtcactttgactcctggggccagggagtcctggtcaccgtctcctcag
J023	V4-122*01 F	D3-3*01 F	J5-1*02 F	8	8	18	caggtacaattgcaggagtcgggcccgggactggtgaagccttcggcgaccctggccctcacctgctctgtctctggtcgatccatcagcaacagcttctggacctggatccgccagtcgccagggaagggactggagtggattggatatttctttgatgacaatgggaagaccgcctacaatccctccctcaagaggcgggtcaccatttcaagggacaggtccaagagccagttttccctgaagatgacatctgtgaccgccgcggacaccgccgtttattactgtgcgagacgccggggggactggctattgtcgacaaaaagaacctggttcgatgtctggggcccgggaattctggtcaccgtctcctcag
J024	V4-122*01 F	D2-33*01 F	J5-1*02 F	8	8	18	caggtgcagttgcaggagtcgggcccgggactggtgaagccttcggagaccctggccctcacctgcgctgtctctggtcgatccatcagcaacagcttctggacctggatccgccagtccccagggaagggactggagtggattggttacttccttgatgacaatggaaggaccgcctacaacccctccctcaagaggcgagtcaccattttaagagataagtccaagaaccagttttccctgaagatgacatctgtgaccgccgcggacaccggcgtctattactgtgcgagacgccggggagactggctactgtcgacaaagagaacctggttcgatgtctggggcccgggaattctggtcaccgtctcctcag
J025	V3-103*01 F	D2-15*01 F	J6*01 F	8	7	22	gaggtgcacctggtggagtctgggggcggcttggcaaagcctgggggatccctgagactctcctgtgtagcctctggattcaccttcagtagctctgatgttcactgggtccgccaggctccagggaaggggctggagtgggtctcagttattagtagtagtggtaacacatactacgcagactccgtgcagggccgattcaccatctccagagacaactcaaagaacgcgctctccctgcaaatgaacagcctgagacctgaggacacggccgtgtattactgtgcgaaagagcctccgggagccgaatgtagtagtacttactgctcgtcccgtgacggtttggattcctggggccaaggggtcgtcgtcaccgtctcctcag
J026	V3-103*01 F	D3-9*01 F	J5-1*01 F	8	7	22	gaggtgcagctggtggagtctgggggcggcttggcaaagcctgggggatccctgagactctcctgtgcagcctctggattcacgttcagtaactcttctatacactgggtccgccaggctccagggaaggggctggagtgggtctcaggtattagtagtggtgggagaaaacacttcccagactccgtgaagggccgattcaccatctccagagacaattcaaagaatacggtctccctgcaaatgaacagcctgagacctgaggacacggccgtgtattattgtgcgaaagactccgacgaggatgataacggttactattacaccttccagtataaccggttcgatgtctggggcccgggagtcctggtcaccgtctcctcag
J027	V2-174*01 F	D3-3*01 F	J5-1*01 F	10	7	17	caggtcaccttgaaggagtctggtcctgcgctggtgaaacccacacagaccctcacgctgacctgcacctactctgggttctcgctcaccactactggtatgggtgtggcctggatccgtcagcccccagggaaggccctggagtgcctggcactcatttattgggatgatgataagcgctacataaaatctctggaacacagactcaccatctccaaggacacccccaagaatcaggttgtccttacaatgaccaacatggaccctgaggacacagccacatatttctgtttccgggtgaataatgtttggactggttatcccctcaatcgattcgatgtctggggcccgggagtcctggtcgccgtctcctcag
J028	V4-165*01 F	D3-3*01 F	J2*01 F	8	8	18	caggtgcagctgcaggagtcgggcccaggcctcgtgaggccttcggagaccctgtccctcacgtgcactgtctctggcggctccttcagcgattacttctggggctggatccgccagcccccaggaatgggtctggaatggattggctatatcagtcctactagcgggaccaccgactacaatccctccctcaggagtcgagtcaccatttcaacagactcgtccaagagtcacttctccctgaagctgacctctgtgaccgccgcggacacggccgtgtattattgtgcgaggttagttcactatttggactggtcttcaggatactggtacttcgatctctggggccctggcactccaatcaccgtctcctcag
J029	V4-173*01 F	D3-9*01 F	J4*01 F (see comment)	8	8	18	cagttccggctgcaggagtcgggcccaggactggtgaagccctcggagaccctgtccctcaactgcgttgtctctggtggcgccctcaacgatgcctactgcagctggatccgccagtccccaaaacggggactggagtggatcggacgtatctctggtcgtgatggttttacagaattcaatccttccctcgcgagtcgagccaccatttcaatagacaggtcctggacacaggtctccctgacactgaggtctctgaccgcctcggacacgggtatatatttctgtgccagggaggtggccgaagatgatttcggttactatcagccgtattatgattcctggggcccgggagtcctggtcaccgtctcctcag
J030	V3-103*01 F	D4-23*01 F	J4*01 F	8	7	16	gaggtgcagctggtggagtctgggggcggcttggcaaagcctgggggatccctgagactctcctgtgcagcctctggattcaccttcagtgactattttatacactgggtccgccaggctccagggaagggcctggaatgggtctcaggtataagtactggtggtaacacatactacgcggcctccgtggagggccgattcaccatctccagagacaactcaaagaacacgctctccctgcaaatgaacagcctgagacctgaggacacggccgtctatttctgtgcgaaagggggtccctttgaatacactaacttcgagggctttgacaactggggccagggagtcctggtcaccgtctcctcag
J031	V4-173*01 F	D3-9*01 F	J4*01 F	8	8	18	cagctgcgcctgcagctatcgggcccaggactggtgaggccctcagagaccctgtccctcaattgcgctactactggtggctccttcagcgatgcctattgcagctggatacgtttctcgccaccgaggggactggaatggattggccgtgtctctggtcgtgatggatacaccgactacaacccctccctcgcgggtcgcctcacgatctcaacagacagatccaaaacgcaggtctttctgaggctggcctcaatgaccgccgcagatgcggccgtctactactgtgcgagggaggtgcccgttgatgactatggttattatctgccctactttgacccctggagtcagggagtcctggtcactgtctcctcag
J032	V3-54*02 F	D1-1*01 F	J5-1*02 F	8	8	22	gaggtgcagctggtggagtccggaggaggcgcggttcagccgggggggtccctgagactctcctgtggaggctctggattcagtttcagtagttatgggatggactgggtccgccaggctccagggaaggggctggagtgggtggcagaaatatcgtttgacggaactgagaaacactatggagactctgtgaacgaccgattcaccgtctccagagacaactccaggagcatggtatatctacaaatgaacaatctgaaatcggaggacacggccgtgtattactgtgtgcgggccagccaccgagggaattatgacagatttttctttagtcagaagacctggttcgatgtctggggcccgggagtcctggtcaccgtttcctcag
J033	V4-173*01 F	D3-9*01 F	J4*01 F	8	8	18	caaatacacctgcaggagtcgggcccaggtctggtgaggccctcggagaccctgtccctcacctgcgatgtctctggtggcgccttcaacgatgcctattgcagttggatccgccggttgccaggggggagcctggagtggattggacgaatctctggtcgtgacggctatgtcgaatcgaaccccagcctcacgggtcgggtgacgatgtcaatagacgcgacctggaaaaagatcgtcctgagactcacgtctgtgaccgcctcggacacggccacatatttctgtgcgggggagacgcccgaagatgatttcggatactatcagccttattttaaatcctggggccagggactcctggtcaccgtctcctcaa
J034	V5-20*02 F	D2-21*01 F	J6*01 F	8	8	20	gaggtgcagctggtgcagtctggagcagaggtgaaaaggcccggggagtctctgaagatctcctgtaagacttctggatacagctttaccagttactggatcacctgggtgcgccagatgccgggaaaaggcctggagtggatgggggcgattgatcccagtgattctgataccagatacagcccgtccttcgaaggccaggtcaccatttcagccgacaagtccatcaacaccgccttcctgcagtggagcagcctgaaggcctcggacaccgccacgtattactgcgcgaaagatttaggggactgtgttggtagtggttgctacggcggagacggtttggattcctggggccaaggggtcgtcgtcaccgtctcctcag
J035	V5-43*01 F	D2-21*01 F	J5-1*02 F	8	8	21	gaggtgcagctggtgcagtctggagcagaggtgaaaaggcccggggaatctctgaggatctcctgtaagacatctggatacaggtttaccagttactggatcagctgggtgcgccagatgcccgggaaaggcctggagtggatggggatgatctatcctggagattctgaaaccagatacagcccgtccttccaaggccaggtcaccatctcagccgacaagtccatcagtaccacctacctgcagtggagcagcctgaaggcctcggacaccgccacgtattattgtgcgaaaggggacatggagtgtactggtagtggttgctacgggtcgtacaactggttcgatgtctggggcccgggagtcctggtcaccgtctcctcag
J036	V3-183*01 F	D3-3*01 F	J5-1*01 F	8	8	21	gaggtgcaactggtggagtctgggggagggttggtccagccgggggggtccctgagactctcttgtgtagcctctggattcccctttggtgattacgccatccactgggtccgtcagactccgggaaagggactggagtgggtctcatccattaccaagtctggaaaatccgcataccacggtgactccgtgaaggaccgattcactatgtccagagacaacgccaagaactcggtgtctctggagatgagcaggctgagagccgaggacacggccgtatattactgtactagagaaatcgagataacatatttagactggctatcacccggtaaaaaccggttcgatgtctggggcccgggagtcctggtcaccgtctcctcag
J037	V3-54*02 F	D1-1*01 F	J5-1*02 F	8	8	22	gaggaacgcctggtggagtctggaggaggcttggttcaaccgggggggtcccttagactcagctgtagagcctctgacttcaccttcacgaattttgccatgcactgggtccgccaggctccaggaaaggagttggaatgggtggcgtttatctcctttgacggaaatggcaaagaatacggagactctctgaggggccgatgcaccgtgtccagagacaattccaaatacgtattaaatcttcaaatgaacaacctgaagttggaagacacggccacttattattgtgtgagagggagccaccgaggggactataataggttttttcgtggtcccaagacctctttcgatctgtggggcccgggagtcctggtcaccgtctcctcag
J038	V4-173*01 F	D3-9*01 F	J4*01 F	8	8	18	caattacacctgcaggagtcgggcccaggactggtgaggccctcggagaccctgtccctcacctgcgatgtctctggtggcgccttcaacgatgcctattgtagctggatccgccgattcccaggggggggactggagtggatcggacgcatctctggtcgtgacggttatgtcgaatctaaccccgccctcacgggacgggtgacgatgtcaatagacgcgacctggaaaaagatcgtcctgagactcacgtctatgaccgcctcggacacggccacttatttctgtgcgggagagacgcctgaagatgatttcggttactatcagccttattttaaaacatggggccagggactcggggtcaccgtctcctcag
J039	V4-122*02 F	D3-34*01 F	J4*01 F	10	7	16	cagatgcagctgcaggagtcgggcccaggactggtgaagccttcggagaccctgtccctcacctgcacagtctctggtggctccgtcagcggtgcctacaactactggagttggatccgccagtccccagggaagggtctggagtggattggatacatcactttcagtgggacaaccacctacaatccgtccctcgagagtcgagtctccatttcaagagactcatccaggaatcaattttccctgaagatgaactgggtgaccgccgcggacacggccgtttattattgtgcgacccagagtcccttggatgggatgagttttggtctcaacgtagcctggggccagggagtcctggtcaccgtctcctcag
J040	V4-173*01 F	D3-9*01 F	J4*01 F	8	8	18	caaatacacctgcaggagtcgggcccaggactggtgaggccctcggagaccctgtccctcagctgcgatgtctctggtggcgccttcaacgatgcctattgtagctggatccgccggttcccaggggggggactggagtggatcggacgcatctctggtcgtgacggttatgtcgaatcgaaccccgccctcacgggacgggtgacgatgtcaatagacgcggcctggaaaaagatcgtgctgagactctcgtctatgaccgcctcggacacggccacttatttctgtgcgggagagacgcctgaagatgatttcggctactatcagccttattttaaatcatggggccagggactccgggtcaccgtctcctcag
J041	V3-136*01 F	D3-16*01 F	J4*01 F	8	8	15	gaggtgaaactggtggggtctgggggaggcctggtccagcctggagggtccctgagactctcctgtgcagtctctggattcaccttcagtatttacgacatgaactgggtccgccaggctccgggaaaggggctggaatgggtctcatatcttagttacaatggtgaaaccgtatactacgctgactccgtgaagggccgattcaccatctccagagacaacgccaggaagtcgctgtctctgcaactgagcagcctgagagccgaggacacggccgcatattactgtactagatcccagactggtagttatttccgtggctacgttgactcctggggccagggagtcctggtcaccgtctcctcag
J042	V3-136*01 F	D3-16*01 F	J4*01 F	8	8	15	gaggtgaaactggtggggtctgggggaggcctggtccagcctggagggtccctgagactctcctgtgcagtctctggattcaccttcagtatttacgacatgaactgggtccgccaggctccgggaaaggggctggaatgggtctcatatcttagttacaatggtgaaaccgtatactacgctgactccgtgaagggccgattcaccatctccagagacaacgccaggaagtcgctgtctctgcaactgagcagcctgagagccgaggacacggccgcatattactgtactagatcccagactggtagttatttccgtggctacgttgactcctggggccagggagtcctggtcaccgtctcctcag
J043	V3-103*01 F	D4-23*01 F	J4*01 F	8	7	16	gaggtgcagctggtggagtctgggggcggcttggcaaagcctgggggatccctgagactctcctgtgcagcctctggattcaccttcagtgactattttatacactgggtccgccaggctccagggaagggcctggaatgggtctcaggtataagtactggtggtaacacatactacgcggcctccgtggagggccgattcaccatctccagagacaactcaaagaacacgctctccctgcaaatgaacagcctgagacctgaggacacggccgtctatttctgtgcgaaagggggtccctttgaatacactaacttcgagggctttgacaactggggccagggagtcctggtcaccgtctcctcag
J044	V4-173*01 F	D3-9*01 F	J4*01 F	8	8	18	caagtgcggctgcaggagtcgggcccaggactggtgaagccctcggagatcctgtccctcaattgcgctgtctctggtggctccatcagcgatgcctacttgagttggatccgccagtccccagggaggggactagagtggattggacgtgtctctggtcgtgatgggtccaccgactacaatccctccctcacgagtcgagtcaccatttcaactgacaggtccaagacacaggtctccctgaggctgacctctgtgaccgccgcggacacggccgtatatttctgtgccagggaggtggccgtggatgagtacaattactatgcgccttattttgactcctggggccagggagccctggtcatcgtctcctcag
Note: The antibody gene isolated from the UFO hook at the beginning of the JTXX series
JT01	V1-111*01 F, or V1-111*02 F	D2-2*01 F	J5-1*02 F	8	8	16	gaggtccagctgatacagtctggggctgaggtgaagaagcctggggcctccgtgaaaatctcctgtaaggcttctggatacaccttcaccgaccatttcttaaactggttgcgacagactcctggaggcgggcttgagtgggtgggacgtattgatcctgaatatggtgaaacaggctactcacagacgttccgggacagagtcaccatcagtgtggacaggtcaacggaaacagtgtacatggagttgaatgggctgacatctgacgactcggccgtgtatttctgtgcaaggacctattgtactggtaccagttgttctgcctggttcgatgtctggggcccgggagccctggtcaccgtctcctcag
JT02	V2-95*01 F	D6-31*01 F	J3*01 F	10	7	17	caggtcaccttgaaggagtctggtcctgcgctcgtgaaacccacacagaccctcacgctgacctgcaccttctctgggttctcaatcagtactactggaacaggggtgggctggatccgtcagcccccagggaaggccctggaatggcttgcaagtatttattggaatgatagtaaagactacattatatcgctgaagagcagactcaccatctccaaggacacctccaagaatcaggtggttctgacaatgaccaacatggaccctgtggacacagccacatattactgtgcacgggtaaaggatagtagcggctggtcgactcagtatgcttttgatttctggggccaagggctcagggtcaccgtctctgcag
JT03	V3S4*01 F	D3-3*01 F	J5-2*02 F	8	8	22	gaggtgcagttagtggagtctgggggaggcttggtccagcctggggggtccctgagactctcctgtgcagcctctggattcaccttcagtagttacgacatgagctgggtccggcaggctcgggggaagggactggagtgggtctcttccattagtaaaaatggtgaagccgtatattacgctgactccgtgaagggccgattcaccatctccagagacaacgccaagaactcgctgtctctgcaaatgaacagcctgaaaaccgaggacacggccgtgtatttctgttctagggatcgacttacaatatttggactgactattatcgacataaaagataactcattggatgtctggggccggggagttctggtcaccgtctcctcag
JT04	V3-37*01 F	D1-44*01 F	J4*01 F	8	9	10	gaggtgcagctggtggagtctgggggaggcttggtacagcctggcgggtctctgagactctcttgtgtagcctctggattcaccttcagtgacctctggatggcctgggtccgacagcctccagggaagggcctggaatgggtcgcaagtgttagtcaacccagtggcgcctacacacactacttagattctgtcaagggccggttcaccatctccagagacaacgccgagaacacagtgtttcttcaaatgaacagcctgagagctgacgacacggctgtctattattgtgtgagacatgctgggaaacggtttgactactggggccagggagcccaggtcaccgtctcctcac
JT05	V3-103*01 F	D6-13*01 F	J4*01 F	8	8	14	gaggtgcagttggtggagtctggaggaggcttggtgcagcctggggggtccctaagactctcctgtacagcctctggattcaccttcagtagttacgccatgaactgggtccgccaggctccagggaagggactcgactgggtctcatatattagtaatggtgctagtagaacattctacgcagactccgtggagggccgattcaccatttccagagacaactcaaggaacacggtctccctacaaatcgacagcctgagaaatgaagacacggccgtttattattgtgtgaaaggcggtctgggcagctggtccaatacatttgagtcttggggccagggagtcctggtcaccgtctcctcag
JT06	V3-103*01 F	D6-13*01 F	J4*01 F	8	8	14	gaggtgcagttggtggagtctggaggaggcttggtgcagcctggggggtccctaagactctcctgtacagcctctggattcaccttcagtagttacgccatgaactgggtccgccaggctccagggaagggactcgactgggtctcatatattagtaatggtgctagtagaacattctacgcagactccgtggagggccgattcaccatttccagagacaactcaaggaacacggtctccctacaaatcgacagcctgagaaatgaagacacggccgtttattattgtgtgaaaggcggtctgggcagctggtccaatacatttgagtcttggggccagggagtcctggtcaccgtctcctcag
JT07	V4-65*02 F	D2-8*01 F	J5-1*02 F	9	8	13	caggtgcagctgcaggagtcgggcccaggactggtgaagccttcagagaccctgtccctcacctgcgctgtctctagtggctctatcaccagtggtcactggtggagctggatccgtcagcccccagggaaggggctggagtggattggacagatctatggtgatagtggcaccaccaagtacaattcctccctcacgggtcgagtctccatgtcaagagacacgcccaaaaaccaggtcttcctgaggctgaagtctgtgaccgccgcggacacggccgtctattactgtgcgagagagggaacttggactggaagctggttcgatatctggggcccgggagtcctggtcaccgtctcctcag
JT08	V4-65*02 F	D6-13*01 F	J4*01 F	9	8	10	caggtgctgctgcaggagtcgggcccaggactggtgaagccttcagagaccctgtccctctcctgcgctgtctctggtggctctctcgggagtaatgattggtggagctggatccgccagcccccagggaaagggctggaatggattgggcacatcagtggtagtagtggaacaacttactataccccctccctcaagagtcgagtcaccatttcaaaagacacgtccaagaagcagttctccctgaagctgaggtctgtgaccgccgcggacacggccgtctattactgtgcgagacttctagcagctggtcccgactcctggggccagggagtcctggtcaccgtctcctcaa
JT09	V4-65*02 F	D6-31*01 F	J5-1*02 F	9	8	15	caggtgcagctgcaggagtcgggcccaggactggtaaagccttcagagaccctgtccctcacctgcactgtctctggtgcctctatcggcagtcctaactggtggagctggatccgccagtccccagggaagggcctggagtggattggccatatcagcggtactagtggtaatacccaatacaaaccctccctcaggagtcgagtctccctttcaaaagactcgtcgaagaatcaattgtccctgactctgagctccgtgaccgccgcggacacggccctctattactgtacgagaggcacgaataccaacggctggtacatgtggttccatgtctggggcccgggcgtcctcgtcaccgtctcctcaa
JT10	V4-73*01 F	D2-39*02 F	J4*01 F (see comment)	9	8	20	cccgggtgaactgcacaggggggcaaaggactggtgaacctttcggaaaccctgtccctcccctgctttttctatgggggctccttcagcatttactactccggaaactggatcccccaccccccgggaaagggactggaggggattggttttgtctatggtaataatgcaacccccaattacaccccccccctcaaaaatcgcttcacaatttcaaaaaacacttccaaaaaccatttctccctgaaggtgatttctgcaacccccgcgaacacggccgtgttttattgtgcaaaaaatgggggtgattgtagtggtagcgtttgttagggggaaaactattttgactgctggggccgggaagtcctggtccccgtcccctcac
JT11	V4-92*01 F	D6-31*01 F	J5-1*02 F	9	8	15	caggtacaactgcaggagtcgggcccagcaatggtgaagccttcggagaccctgtccctcacctgcgctgtctctggtgcctctgtcactagtagtaattggtggacctgggtccgccaggccccagggaggccactggaatggattggacgtgtctccggaattggtgggactgccaactataatccctccctcacgggtcgagtcaacatttcctcagacgcgtccgaaaggcaggtgtccctgagactgacttccgtgaccgccgcggacacgggcttctattattgtgcgcgagaacccgcgtatggcagcgactactactggctcgatgtctggggcccgggagccctggtcaccgtctcctcag
JT12	V4-92*01 F	D3-3*01 F	J5-1*02 F	8	8	18	caggtgcagctgcaggagtcgggcccaggactggtgaagccttcggagaccctgtccctcaattgcgctgtctctggtggctccttcagtagttactggtggggctggatccgccagtccccagggaggggactggagtggattggggctgtctttggtagtaatggaatcaacagatacaacccctccctgaaaagtcgagccaccatttcaagggactcgtccaagaagcagttgtccctgaacctgagatctctaaccgccgcggacacggccctgtattactgtgcgaaaatgggtcattacaatgtttggactggttatcaaaactggttcgatgtctggggcccgggagccctggtctccgtctcctcag
JT13	V4-160*01 F, or V4-80*01 F or V4-81*01 F	D2-39*02 F	J5-1*02 F	8	8	14	caggtgcagctgcaggagtcgggcccaggactgctgaagccttcggagaccctgtccctcacttgcgctgtctcaggtggctccttcaccactttctcgtgggcctggatccgccagcccccagggcagggactggactggcttgggaatatctatggtaatactgggagcaccgaatacaacccctccctcaaaagtcgagccaccctttcaagagacacgtccaagaggcagttctccctgaggctgacctctgtgaccgccgcggacacggccgtttattactgcgcgagacagaggagtggtggcgttatggactggttcgatgtctggggcccgggagtcctggtcgccgtctcctcag
JT14	V4-169*02 F	D6-37*01 F	J4*01 F	8	8	15	cagctgcagctgcaggagtcgggcccaggactggtgaagccttcggcgaccctgtctgtcacctgcgctgtctctggcgactctatcagcagtaacttctggacttggatccgccaggccccagggaagggactggagtggattgggaatatctacggagttgatagcagtcccagctacaatccctccctcaagagtcgagtcaccctgtcggtagacacgtccaagaagcagctctccctgaacctgaggtctgtgaccgccgcggacacggccgtctattactgtgcgagcggtcttccctcaaagcggtggctggtcacaactgactcctggggccagggagtcctggtcaccgtctcctcag
JT15	V4-173*01 F	D3-9*01 F	J4*01 F	8	8	18	cagctgcggctgcagctatcgggcccaggactggtgaggccctcggagaccctgtccctcaattgcgctgctactggtggctccttcagcgatgcctattgcagctggatacgtttctcgccaccgaggggactggaatggattggccgtgtctctggtcgtgatggatacaccgactacaacccctccctcgcgggtcgcctcacgatctcaacagacagatccaagacgcaggtctttctgaggctggcctcaatgaccgccgcagatgcggccgtctattactgtgcgagggaggtgcccgttgatgactatggttattatctgccctactttgacccctggagtcagggagtcctggtcactgtctcctcag
JT16	V4-173*01 F	D3-9*01 F	J4*01 F (see comment)	8	8	18	cagttccggctgcaggagtcgggcccaggactggtgaagccctcggagaccctgtccctcaactgcgttgtctctggtggcgccctcaacgatgcctactgcagctggatccgccagtccccaaaacggggactggagtggatcggacgtatctctggtcgtgatggttttacagaattcaatccttccctcgcgagtcgagccaccatttcaatagacaggtcctggacacaggtctccctgacactgaggtctctgaccgcctcggacacgggtatatatttctgtgccagggaggtggccgaagatgatttcggttactatcagccgtattatgattcctggggcccgggagtcctggtcaccgtctcctcag
JT17	V4-173*01 F	D3-9*01 F	J4*01 F (see comment)	8	8	18	cagttgcagataatggagtcgggcccaggactggtgaagccttcggaggccctgtccctcacctgcactgtgtccggtggctccttcaacgacaactacttaacctgggtccgccagtccccagggaagggactagagtggattggacgtatctctggcagagatgggaccaccgactttagcccctccctggcacatcgggtcacaatgtctacagacacgtcgaagaagcgtttcttcctgaggctgacttctctgaccgccgcggacacggccttctatttctgttcaagggaggtgcccgcggatgacttcggctactatcaaccttactttgacctttggggcccgggaatcctggtcaccgtctcctccg
JT18	V5-20*02 F	D1-44*02 F	J5-2*02 F	8	8	12	gaggtgcagctggtacagtctggagcagaggtgaaaaggcccggggaatctctgaggatctcctgtaaaacttctggatacgacttcaccgactactggatcaattgggtgcgccagatgcccggaaaaggcctggagtgggtgggcatggtctatcccagtgactctgagaccgcctacagcccgtccttccgaggccgggtcaccatctccgccgacacctccatcagcacctcctatctacaatggaccagcctggaggcctcggacaccgccacatattactgtgcgcgaccagtgagtggaacatttgcattggatgtctggggccggggagttctggtcgccgtgtcctcag
JT19	V5-43*01 F	D1-44*01 F	J5-1*01 F	8	8	16	gaggtgaagttggtgcagtcgggggcagaggtgaaaaggcccggggaatctctgaggatctcctgtcagacctctggatacagctttgaccactggtggatcagttgggtgcgccagatgcccgggaaaggcctggagtggatggggatgatctatcctggtgattctgagaccaagtacagcccgtccgtcctaggccaggtcaccttttcagtcgacaggtccctcagtgtcgtctatttgcagtggggaagcctgaaggcctcggacaccgccacctattattgtacgaaacagacgaactatactggggactatccagtccacttcggtgtctggggcccgggagtccttgtcaccgtctcctcag
JT20	V5-43*01 F	D6-31*01 F	J4*01 F	8	8	13	gaggtgcagctggtgcagtctggagcagaggtgaaaaggcccggggaatctctgaggatctcctgtaagacttctggatacagctttaccaactactggatcagctgggtgcgccagatgcccgggaaaggcctggagtggatggggatgatctatcctggtgattctgataccagatacagcccgtccttccaaggccaggtcaccatctcagccgacaagtccatcagcaccacctacctgcagtggagcagcctgaaggcctcggacaccgccacgtattactgtgcgaaagatgggagaatagcagcggctggatttgactactggggccagggagtcctggtcaccgtctcctcag
JT21	V5-43*01 F	D6-31*01 F	J4*01 F	8	8	13	gaggtgcagctggtgcagtctggagcagaggtgaaaaggcccggggaatctctgaggatctcctgtaagacttctggatacagctttaccaactactggatcagctgggtgcgccagatgcccgggaaaggcctggagtggatggggatgatctatcctggtgattctgataccagatacagcccgtccttccaaggccaggtcaccatctcagccgacaagtccatcagcaccacctacctgcagtggagcagcctgaaggcctcggacaccgccacgtattactgtgcgaaagatgggagaatagcagcggctggatttgactactggggccagggagtcctggtcaccgtctcctcag
JT22	V5-43*02 F	D1-44*01 F	J5-1*01 F	8	8	16	gaggtgaagttggtgcaatcgggggcaaaggtgaaaaggcccggggaatctctgaagatctcctgtcatacctctggatacagctttgaccactggtggatcagttgggtgccccagatgcccgggaaaggcctggagtggatggggatgatctatcctggtgattctgagaccaagtacagcccgtccgtcctaggccaggtcacctttttcttcaacaggtccctcaatgtcgtctatttgctttggggaagcctgaaggcctctgacaccgccacctattattgtactaaacaaactaactatactggggactatccctgccacttcggtgtctggggcccgggagtccttgtcaccgtctcctcac
