# Supplementary material for: Recapitulation of HIV-1 Neutralization Breadth in Plasma by the Combination of Two Broadly Neutralizing Antibodies from Different Lineages in the Same SHIV-Infected Rhesus Macaque
Source: Int J Mol Sci. 2024 Jun 29;25(13):7200. doi: 10.3390/ijms25137200 (PMC11240982; doi:10.3390/ijms25137200)
Supplement: Supplementary file 1 [file ijms-25-07200-s001.zip › Table S2.xlsx]

## Sheet: Light chain
Supplementary Table S2. The summary of all antibodies which were isolated from G1015R (Light Chain)
mAb ID	V gene	J gene	CDR1	CDR2	CDR3	sequence
Note: The antibody gene isolated from the V1V2 hook at the beginning of the J0XX series
J001	KV7-13*01 P, or KV7-13*02 F	KJ2*01 F	10	3	9	gacattgtgctgacccagtctccagcctctttggccgtgtctccaggacagagggccaccatcacctgcagagtcagtgagagtgtcgatttctttggaataaacctcattcactggtatcagctgaaaccagggcaacctcctaaactcctgatttaccaagcttccgataaagacactggggtcccagccaggttcagcggcagtgggtctgggaccgatttcaccctcacaattgatcctatggaagctgacgatgctgcacattattactgtctgcagagtaagatttctccgtacagttttggccaggggaccaaagtggagatccaac
J002	KV2-61*03 F	KJ4*01 F	11	3	9	gatattgtcatgactcagtctccactcttcctggccatcacccctggagagccggcctccatctcctgcaggtccagtcagagcctcctgcatagtaatggaaacacctatttgagttggtatcatcagaagccaggccatcctccaaggctcctgcttctccaggtttatcaccggtactctggggtcccagacaggttcggtggcagtgggtcaggcactgatttcacactgaagatcagcaaggtggaggcggaggatgttggggtttattactgcatgcaacataaagcgcttccgctcactatcggcggggggaccaaggtggagctcaaac
J003	KV1-66*01 F	KJ4*01 F	6	3	9	gacatccagatgacgcagtctccatcctccctgtctgcatctgtaggagacagagtcaccatcacttgccgggcgagtcagggcattaaccattatttaagttggtatcagcagaaaccagggaaagcccctaagcccctgatctattatgcatccagtttggaaacgggggtcccatcaaggttcagtggaagtggatctgggacagattatactctcaccatcagcagtctacagcctgaagatattgcaacatattactgtcaacagtataataattccccgctcactttcggcggagggaccaaggtggagctcaaac
J004	KV1-43*01 F	KJ1*01 F	6	3	9	gacatccagatgacccagtctccatcttccctgtctgcatctgcaggagacagagtcaccatcacttgcagggcaagtcagggcattcgcacttctttaaattggtgtcaacagaaaccaggaaaagctcctaagcgcctgatttatgttgcatccagtttggaaagtggggtcccatcaaggttcagcggcagtggatctgggacagaattcactctcaccatcagcagcctgcagcctgaagattttgcaacttattactgtctacaatataatagtaacccgtggacgttcggccaagggaccaaggtggaaatcaaac
J005	KV1-80*01 F	KJ1*01 F	6	3	9	gacatccagatgacgcagtctccatcctccctgtccgcatctgtaggagacacagtcacgatcacttgccaggcgagtcaaggcattggcaataatttaagttggtatcagcagaaaccagggaaagcccctaaactcctgatctataggacatccagtttacaaactgggattccctttcggttcagcggcagtggatctgggacggatttcactctcaccatcaccagcctgcagcctgaagaatttgccacttattactgtcaacagggttataattacccgtggacgttcggccaagggaccaaggtggaaatcaaac
J006	KV1S21*01 F	KJ4*01 F	6	3	9	gacatccagatgacccagtctccatcttccctgtctgcatctgtaggagacagagtcaccatcacccgcagggcaagtcagggcattagtaattatttaaattggtatcagcagaaaccaggaaaaagtcctaagggcctgatctatgatgcgtccagtttgcaaagtggggtcccgtcaaggttcagtggcagtggatctgggacagatttcactctcaccatcagcagcctgcagcctgaagattttgcaacttattactgtctacagcataaaaatacgcctcccactttcggcggagggaccagggtggaggtcaaac
J007	LV8-125*02 F	LJ6*01 F	9	3	10	gagactgtggtgacccaggagccatcgttgtcagtgtcccctggaggaacagtcacactcacctgtggcctgaactctggctcagtctctaccagtaactaccccagctggtaccagcaaaccccaggccgggctccacgcacgctcatctccagcacaagcactcgcccttctggggtccctgatcgcttctctggctccatccttgggaacaaagctgccctcaccatcacgggggctcaggcagacgatgaatctgattattactgtacgctctacatgggtagtggcatttctatgttcggaagtggcaccaagttgaccgtcctcg
J008	KV1-32*01 F	KJ4*01 F	6	3	9	gacattcagatgacccagtctccatcctccctgtctgcatctgtaggagacagggtcatcctcacttgccgggcaagtcaggacatttacacttatttaaattggtatcagcagaaaccggggaaagcccctaagctcctgatctattatgcaaaccgtttggaaagtggggtcccatcaaggttcagcggcagtggatctgggacagaattcactctcaccatcagcagcctgcaacctgaggattttgcaagttattactgtcaacagtataatagtttacctctcactttcggcggagggaccaaggtggaactcaaac
J009	KV1-74*01 F	KJ2*01 F	6	3	9	gccatccagatgacccagtctccatcctccctgtctgcatctataggagacacagtcaccgtcacttgccaggcaagtgagaacctaaacagccatttgcattggtatcagcagaaaccggggaaagcccctaagctcctgatctatgaggcatccaatttgcaaagtggggtcccatcaaggttcagcggccgtggatctgggacagatttcactctcaccatcagcagcctgcagcctgaagatattgcaacttattactgtcaacatagttatggtatcccgtacacttttggccaggggaccaaagtggagatcaaac
J010	KV1-18*01 F, or KV1S13*01 F	KJ2*01 F (see comment)	6	3	9	gacatccaaatgacccagtctccatcctccctgtctgcatctgtaggagacagagtcaccatcacttgccgggcgagtcagggtattaacaattatttaggctggtatcagaagaaaccgggggaaactcctaagctgatgatctatgcttcatccggtttgcaaagtgggattccctctcgcttccgcggcggtggatctgggaaggatttcctcctcaccatcagcaggctgcagcctgaatattttgcagcttattattgtcaacattattacagttcccctcccggttttggccaggggaccaaggtggagatcaaac
J011	KV1S14*01 F, or KV1S16*01 F or KV1S3*01 F	KJ3*01 F	6	3	9	acatccagatgacccatctctccatcttccctgtctgcatctgtaggagacagagtcaccatcacttgcagggcaagtcaggggattaacaattatttattctgctatcagcagaaaccagggaaagcccctaagcccctgatctattacgcatccagtttggaaagtggggtcccatcaaggttcagcggcagtggatctgggacagaattcactctcaccatcagcagcctgcagcctgaaaattttgcaacttattactgtcaacagtataatagtgacccattccctttcggccccgggaccaaactggatatcaaac
J012	LV5-69*01 F	LJ3*01 F	9	7	10	cagcctgtgctgacccagccaacctccttctcagcatccccgggagcatcagccagactcagctgcaccttgagcaggggcatcaatgttgcaaattacaacatatactggtaccagcagaagccagggagtcctccccggtaccttctatactactactcagactcaaataaagaccagggctctggggtccccagccgcttctctggatccaaggatgcttcagccaattcagggctcttactgatctctgggctccagtctgaggatgaggctgactattactgtgccatatggcacagcagcgcttatgtggtattcggaggagggacccggctgaccgtcctag
J013	KV3-53*01 F	KJ2*01 F	6	3	9	caacttattttgactcagtccccagtcatgttgtctgtgtctccaggggaaagagccaccctcttctgcagggccagtcagagtattggcagcgacttagcctggttccagcacaaacctgggcgggcccccagactcctgatctatggtacttccagaagggccactggcatcccagacaggttcagtggcagtgggtctgagacagacttcactctctccatcaccagtctggaccctgaagattctggagtgtattactgtcagaagcagagagactccccgtacacctttggccaggggaccaaagtggagatcaagc
J014	KV1-69*01 F	KJ2*01 F	6	3	9	gacatccagatgacccagtctccatcctccctgtctgcctctgtaggggacagagtcaccatcagttgtagagccagtcagggtattagcaactggttggcctggtatcaacagaaaccagggaaagcccctaaactcctgatctatagggcatccaatttggcagcaggggtcccatcaaggttcagcggcagtggatctgggacggatttcactctcaccatcaacagcctgcaggctgaagatgtcgcaacatattactgtcaacagcatgatttttccccgtacagttttggccaggggaccaaagttgggatcaagc
J015	KV1-32*04 F	KJ1*01 F	6	3	9	gacattcagatgtcccagtctccatcctccctgtctgcatctctaggagacagagtcaccatcacttgccgggcaagtcagggcattagcagttatttaacttggtatcagcagaaaccggggaaagcccctaagctcctgatctttgatgcaaacagtttggcaagtggggtcccatcaaggttcagcggcagtggctctgggacagaattcactctcaccatcaacagcctgcagcctgatgatcttgcgacatattactgtcaacagtatgctaattcccctccgacgttcggccaagggaccaaggtggaaatcaagc
J016	KV1-32*04 F	KJ2*01 F	6	3	9	gacattcggatgacccagtctccatcctccctgtctgcatctgtgggagacagagtcaccatcacttgccgggcaagacatgccattgctagtcatttaaattggtatcagcaaaaaccggggaaagcccctaaactcctgatgtactctggaaacactttggcaagtggggtcccatcaaggttcagcggcagtggatctggaacagagttcactctcaccatcagcagcctgcagcctgaagattttgcaacttattactgtcaacagggtaatagtaagccgtacagttttggcccggggacaaaagtggagatcaagc
J017	KV1-25*02 F	KJ4*01 F	6	3	9	gacattcagatgtcccagtctccatcctccctgtctgcatctgtaggagacagagtcaccatcacttgccgggcaagtcagggcattaacaattatttaacttggtatcagcagaaaccagggaaagcccctaagcccctgatctatgatgcatccagtttggaaactggggtcccatcaaggttcagtggaagtggatctgggacagatttcactctcaccatcagcagcctgcagcctgaagattttgcaacttattactgtcaacaggataataattaccctcacactttcggccaagggaccaaggtggagatcaaac
J018	KV3-24*04 F, or KV3-42*01 F or KV3S11*01 F or KV3S9*01 F	KJ1*01 F	6	3	9	gacatcatattgacccagtctccatcctccctgtctgcgtctccaggagacagagtcaccctctcttgcagggccagtcagggtgttggcaacttcttagcctggtatcagcagaaacctgggaaggctcctaggctcctcatctatggtacatccagcttggcaactgggatcccatacaggttcagtggcagcgggtctgggacagatttcactctcaccatcaccagcctggagcctgaagatgttgcagtttattattgtcaccagcataatagcgcccctactatcttcggacggaccatgaaggtggaaatcaaac
J019	KV1-32*04 F	KJ2*01 F	6	3	9	gacattcagatgtcccagtctccatcctccctgtctgcatctgtaggagacagagtcaccatcacttgccgggcaagtcagggcattagcagttatttaaattggtatcagcagaaaccggggaaagcccctaaactcctgatctattatgcaaacagtttggcaagtggggtcccatcaaggttcagcggcagtggatctgggacagaattcactctcaccatcagcagcctgcagcctgaagattttgcaacttattactgtcaacagggtaatagtaagccgtacagttttggccaggggaccaaagtggagatcaaac
J020	KV2-65*01 F	KJ4*01 F	11	3	9	gatgttgtgatgactcagtctccactctccctgtccatcatccctggacagccggcctccatctcctgcaggtctagtcaaagccttgtacacagtaatggaaacacctacttgaattggtatcagcagaagccaggccaacctccaaggcgcctaatttatcaggtttctaaccgggactccggggtcccagacagattcagcggcagtggggcagggacagatttcacactgaaaatcagtaaagtggaggctgaggatattggaatttattactgcgggcaaggtacaaacgttccgctcactttcggcggagggaccaaggtggagatcaaac
J021	KV2-64*01 F	KJ4*01 F	11	3	9	gatgttgctctgactcagtccccagtctccctgtccgtgagtcttggacagccggccaccatctcctgtagggctagtcacaaccttgtacacagtaatgggaatacctacttgagttggtatcaacaaaagccaggtcaacctccaagactcctcatttataaggtttctgaccgggactctggggtcccagacagattcagcggcagttggacagggacagatttcacactcaaaatcagcaaagtggagtctgaggatgttggcttttattactgcggacaaggtacacaccttccactcactttcggcggtgggaccaaggtggagatcaagc
J022	KV1-28*02 F	KJ4*01 F (see comment)	6	3	9	gacatccagatgacccagtctccatcctccctgtctgcatctgtaggagacacagtcaccatcacttgccgggcaagtcagggtattaacgattgtttaaactggtatcagcagaaaccagggaaaggccctaagctcctgatctctactgcatccagtttgcaaagtggggtcccatcaaggttcactggcagtggatctgggacagatttcactctcaccatcagcagcctgcaggctgaagattttgcaacttattactgtctacaatatagcagtgaccctctcacttttggccgagggaccaaagtggagatcaaac
J023	KV2-65*01 F	KJ4*01 F	11	3	10	gatgttgtcttgactcagtctccactcttcctgcccgtcacccctggacagtcggcctcgatctcctgcaggtctagtcagagcctcctccgtgccaatggaaacacttacttgagttggtttctgcagaggccaggccaacctccaaggcgcctactttataaggtttctaaccgggactctggggtccccgacagattcaacggcagtgggacagggacagattttacactgaaaatcaacagcgtggaggctgaggatgtcgggatttattactgtatgcaaggtacacactggcctcccctcactttcggcggagggaccaaggtggagttcaagc
J024	KV1S15*01 F	KJ1*01 F	6	3	9	gacatccacttgacgcagtctccatcctccctgtccgcatctgtgggagacacagtcacgatcacttgccaggcgagtgagggccttggcaataatttaaattggtatcaacagaaaccagggaaagcccctaaactcctgatctacagcgtgtccagtttacaagatgggattccctctcggttcagcggcggtaagtctgggacggacttcactctcaccatcaccaacctgcagcctgaggattttgccacttattcctgtcaacagggttataattatcctcggacgttcggccaagggaccaaggtggacatcaaac
J025	KV2-104*02 F	KJ2*01 F	12	3	9	gatgttctgatgacccagactccactctccctgcccgtcacccctggagagccggcctccatctcctgcaggtctagtcagagcctcttgaataatgaagatggaaacacctatttggattggtacctgcagaagccaggccagtctccacagctcttgatttatgaggtttccaaccgggcctctggagtcccagacaggttcagtggcagtgggtcagacaccgatttcacactgaaaatcagcagagtggaggctgaggatgttgggctttattactgcatgcaagctctagagtttccgtacagttttggccaggggaccaaactggaaatcaaac
J026	KV1-69*01 F	KJ1*01 F	6	3	9	gacatccagatgacccagtctccatcttccctgtctgcatctgttggagacagagtcatgatcacttgcagagccagtcaggatattagcaactggttggcctggtatcaacagaaagtagggaaagcccctaagctcctgatctatagggcatcctatttggagactggggtcccatcaaggttcagcggcagtggatctggcacagatttcactctcaccatcagcagccttcagcctgaagatatcgcaacatatcactgtcaacactttcatagttccccgtggacgttcggccaagggaccaaggtggaaatcaaac
J027	KV1-43*03 F, or KV1S17*01 F	KJ1*01 F	6	3	9	gacatccagatgacccagtctccatcctccctgtctgcatctgtaggagacagagtcaccatcacttgccgggcaagtcagggcattagcacttatttaaactggtatcagcagaaaccagggaaagcccctaagctcctgatctatgatgcatccaatttggaaagtggggtcccatcaaggttcagcggcagtggatctgggacagatttcactctcaccatcatcagcctgcaacctgaagattttgcaacttattactgtcaacagtataatatttaccctcggactttcggccgagggaccaaggtggaaatcaaac
J028	KV1-69*01 F	KJ1*01 F	6	3	9	gacatccagatgacccagtctccatcctccctgtctgcatctgtaggagacagagtcaccatcacttgcagagccagtcagactattaacaactggttggcctggtatcaacagacaccagggaaagcccctaacctcctgatctataggggatccaatttggaaacaggggtcccatcaagattcagcggcggtgggtcggggacatatttcactctcaccatcaacagcctgcagcctgatgatcttgcgacatattactgtcaacagtatgctaattcccctccgacgttcggccaagggaccaaggtggaaatcaagc
J029	KV1-25*01 F, or KV1-25*02 F (see comment)	KJ4*01 F	6	3	9	gacatccagatgatccagtctccaccctccgtgtctgcatcggttggggacagagtcaccatcacttgtcggtcgactcagggcattgacaatgatatagcctggtatcaggccacaccggggacagcccccagactcctactatttcatacgttcgctttacaaaaaggggtcccatccagattcactgccggtggaggtgggacggaattcactctcaccatcactagactgcagcctgaggatgttgggacttacttctgtcaacaatataaggctcttcctctgactttcggcggagggaccaaggtggaggtcaaac
J030	KV1-32*04 F	KJ1*01 F	6	3	9	gacattcagatgacccagtctccatcctccctgtctgcttctgtaggagacagaatcaccatcacttgccgggcaagtcaggacattagcggttatttaaattggtatcaacagagaccggggaaagcccctaagcccctgatctttgatggagatagattggcgaggggggtcccatcacggttcagcggcagtggatccgggacggattacagtctcaccataagcagcctgcagcctgaagattttgcaacttattactgtcagcatgcttacaaatcccctccgacgttcggccaagggaccaaggtggaaatcaaac
J031	KV1-25*01 F, or KV1-25*02 F (see comment)	KJ4*01 F	6	3	9	gacatccagctgacccagtctccatcctccctgtctgcttctattggggacagagtcaccatcacttgtcagtcgagtcggggccttgatgctgatttagcctggtatcaacactccccagggaaagcccctaaactgctcatatttcattcttgggccttacaaagtggggtcccatcacgattcagtggcagtgggtctggcacagtcttcactctcaccatcaacagcctgcagcctgaggattttgcgacttattactgtcaacaatatgttagtatgcctctcactttcggcggagggaccaaggtagaggtcaggc
J032	KV3-53*01 F	KJ2*01 F	6	3	9	caagttatattgactcagtctccaggcaccctgtctttgtctccaggggaaagagccaccctctcctgcagggccagtcagagtgttggcagtaacttagtctggttccaacaaaagcctgggcaggcccccaggctcctcatctatgctgcgtccaacagggccactggcatcccagacaggttcagtggcagtgggtctgggacagacttcactctcaccatcggaggcctggaggctgaagattttgcagtgtattactgtcaggaatatgattcctacccgtacagttttggccaggggaccaaagtggagatcaaac
J033	KV1-25*01 F	KJ4*01 F	6	3	9	gacatccagttgatccagtctccatcctccgtgtctgcatctgttggagacagagtcacgatcacttgtcggtcgactcaggccattggcactgatttggcctggtatcaggccacaccggggacagcccctaaactcctaatatatcattccttcgctcgacatgaaggcgtcccgtcaagattcagcgccggtggatctgggtcggagttcagtctcaccatcactggcctccagcctgaagattttgcgacttttttctgtcaacactataaacgtctgcccctaactttcggtggagggaccaaggttgaggtcaaac
J034	KV1-32*04 F	KJ4*01 F	6	3	9	gacattcagatgacccagtctccatcctccctgtctgcatctgtcggagacagagtcaccatcacttgccgggcaagtcaggacataactccttatttaaattggtatcagcaaagaccgggtgaagcccctaagctcctgatccattctgtaaagaagttggcaagtggggtcccatcgaggttcagcggcagtggatctgggacagagttcactctcaccatcagcagcctgcagcctgaagattctgcaacttattcctgtcaacagggttatgggaagcccctcactttcggcggagggaccaagctggagctcaaac
J035	KV1-94*01 F	KJ2*01 F	6	3	9	gtgaatcttttgacccagtctccatcctccctgtctgcatctgtaggagacacagtcaccgtcacttgccgggcgagtcaaggcattgacaaggagttaagctggtttcagcagaaaccagggaaagcccctacactcctgatctatggtgcatccagtttgcaggcgggggtcccatctcggttcagtggcagtggatctgggacagattacactctcaccatcaacgacctgcagcctgacgattttgcaacttattactgtctacaagattatgctgccccgtacgcttttggtcaggggaccaaagtggatatcaaac
J036	KV1-32*04 F	KJ4*01 F	6	3	9	gacattcagatgtcccagtctccatcctccctgtctgcatctgtcggagacagagtcaccatcacttgccgggcaagtcaggacattactcattatttaaattggtatcaacaaaaaccgggggaaacccctaagctcctgatcctttctgtaaagaatttggcaagtggggtcccatcaaggttcagcggcagtggatctgggacagaattcactctcaccatcagcagcctgcagactgaagattctgcaacttattcctgtcaacatgattatgggaagcccctcactttcggcggagggaccaaactggagatcaaac
J037	KV1-25*02 F	KJ2*01 F	6	3	9	gacattcagatgacccagtctccatcctccctgtctgcatctgtgggagacacagtcaccatcacttgtcgggcaagtcagggcattagcaattatttagcctggtatcagcagaaaccgggggaaactcctaagctgctgatctatgctgcatccggtttgcaaagtgggcttccctctcggttcagcggcagtggatctgggacggatttcactctcaccatcagcagcctgcagtctgaagattttgcaacttattattgtcaacattattataggagcccgtacagttttggccaggggaccaaagtggagatcaaac
J038	KV1-25*01 F	KJ4*01 F (see comment)	6	3	9	gacatccagctgatccagtctccatcctccgtgtctgcatctcttggagacagagtcacgatcacttgtcggtcgactcagggcattggcagtgatttggcctggtatcaggccacaccggggactgcccctaaactcctaatatataattcattcgctctacataaaggagtcccgtcaaggttcagcggcagtggatctgggacggagttcagtctcaccatcaccggcctccaacctgaagattttgcgacttattactgtcaacactatagacgtctgcccctaactttcggtggggggaccaacatagaggtcaaac
J039	KV3-40*03 F	KJ1*01 F	6	3	10	ggaattgtgatgacgcagtctccaggcaccctgtctttgtctgcaggggaaacagccatcctctcctgcagggccagtgaaagtcttggcagtcgtttagcctggtaccaacagaaacctgggcaggctcccaagctcctcgtccatggtgcacacttcaggatgcctggcatcccagccaggttcagtggcgccgggtctgggagagacttcactctcaccattaccggcctggagccagaagatgttggagtttattactgccatcagtacagtgactccgtcccgtggacgttcggcctagggaccaaggtggaaatcaaac
J040	KV1-25*01 F	KJ4*01 F (see comment)	6	3	9	gacatccagctgatccagtctccatcctccctgtctgcatctcttggagacagagtcacgatcacttgtcggtcgactcagggcattggcagtgatttggcctggtatcaggccacaccgggggctgcccctaaactcctaatctataattcattcgctctacataaaggagtcccgtcaaggttcagcggcagtggatctgggacggagttcagtctcaccatcaccggcctccagcctgaagattttgcgacttattactgtcagcactataaacgcctgcccctaactttcggtggggggaccaacgtggaggtcaaac
J041	KV2-78*01 F	KJ3*01 F	11	3	9	gatattgtgatgacccatactcctctctccctatccgtcacccctggagagccggcttccatctcctgcaggtctagtcagagcctcctgcatagtaatgggtacacctatttacattggtacttgcagaagccgggccagtctccacagctcctgatctatgaggtttccaaccgggcctctggagtccctgacaggttcagtggcagtgggtcaggcactgatttcacactgaaaatcagccgggtggaggctgaggatgttggggtttattactgcgaacaaactctacaaactccattcactttcggccccgggaccaaactggatatcaaac
J042	KV2-104*02 F	KJ4*01 F	12	3	9	gatattgtgatgacccatactcccctctccctgcccgtcacccctggagagccggcctccatctcctgcaggtctagtcagagtctcttggatactgtggatggaaacacctatttggattggttcctgcaaaagccaggccagtctccacagctcttgatttatgaggtttccaaccggggctctggagtcccagacaggttcagtggcagtgggtcacacactaatttcacactgaaaatcatcagagtggaggctgatgatgttggggtttattactgtttccaagctctagagtttccgctcactttcggcggagggaccaaggtggagttcaaac
J043	KV1-25*02 F	KJ4*01 F	6	3	9	gacatccagatgacccagtctccatcctccctgtctgcatctgtaagagacagagtcaccatcacttgtcgggcaagtcagggcattagcagttatttagcctggtatcagcagaaaccagggaaagcccctaagcgcctgatctatgctgcatccactttgcaaagtggggtcccatcaaggttcagtggcagtggatctgggacagatttcactctcaccatcagcagcctgcagcctgaagattttgcaacttattactgtcaacagcataatagttaccctctcactttcggcggagggaccaaggtggagctcaaac
J044	KV1-25*02 F	KJ4*01 F	6	3	9	gacatccagatgacccagtctccatcctccgtgtctgcatctgtgggagacagagtcaccatcacttgtcggtcgagtcgggacattgatgctgatttagcctggtatcagttttcaccaggcaaagcccctagggtcctcatatatcattcttggggcttaaagagtggggtcccatcaaggttcagtggcagtggctctgggacggttttcactctcaccatcagcagcctgcagcctgaagatgttgcgacttattactgtcaacagtataaaagtttgcctctcactttcggcggagggaccaaggtggaggtcaaac
Note: The antibody gene isolated from the UFO hook at the beginning of the JTXX series
JT01	LV1S1*01 F	LJ6*01 F	8	3	11	cagtctgtgctgacgcagccgccctcagtggctggggcgcccgggcagagggtcaccatctcctgtactaggagttccaatatcggggcggatcactatgtgcaatggtaccagcaacttccaggaacggcccccaaaatcatcatctatgaaaataataagcgaccctcagggatttctgatcgattctctggctccaagtctggcacctcagccaccctgaccatcactggactccagtctgaagatgaggctgattattactgccagtcctatgacatcagcctcaatgctcatatattcggaggtcccaccaagttgaccgtcctcg
JT02	LV2S4*01 F	LJ6*01 F	9	3	10	gaggggtcctggtttctcaacctcctcactcagggcacaggatcctgggctcaggctgccccgactcagtctccctctgtgtctgggtcacctggacagtcggtcaccatttcctgcactggatccagcaatgacattggtaaatataaccgtgtctcctggttccaacaccacccagccaaagtccccaaactcctgatttttgcggtcagtgagcggccatcaggggtctcagatcgcttctctggttccaagtctgacaacacggcctccctgaccatctctgggctccaggctgaggacgagggtgattattactgcagttcatatgcagttggtggcactttcgtcttcggaaatggcaccaagttgaccgtcctcggtcagcccaaggcttcc…
JT03	KV1-16*01 F	KJ4*01 F	6	3	9	ccggggcagctgtgtggctccttctgctctggctctcaggtgccaaatgtgacatccagatgacccagtctccttcctccctgtctgcatctgtgggagacaaagtcaccatcagttgccagtcaagtcagagtattagtagctggttagcctggtatcagcagaaaccagggaaagcccccaagtccctcatctataaggcatccagtttgggaagtggggtcccctcaaggttcagcggcagtggatctgggacagatttcactctcaccatcagcagcctgcagcctgaagattttgcaacttattactgtcaacagggtgatacttaccctctcactttcggcggagggaccaaggtggagatcaaacgagctgtggctgcaccatctgtcttct…
JT04	KV1-25*01 F		6	3	X	ccctcctggggctctcatgtgcatgggcgcatatgcgccccatgtgacatccagatgatccagtctccatcctccgtgtctgcatctgttggggacagagtcaccatcacttgtcggtcgactcagggcattgacaatgatatagcctggtatcaagcctccccggggacagcccccaaactcctgctatttcattctttcgctttacaaaaaggggtcccatccagattcactgccggtggaggtgggacggagttcactctcaccatcactagactgcagcctgaggatgttgggacttacttctgtcaacatataaggctctacctctgactttccgcgggaggaaccaaggtggaaggtcaaagcaactgtggctggcccatctgtcttcctctt…
JT05	KV1-25*02 F	KJ4*01 F	6	3	9	gacattcagatgacccagtctccatcctccctgtctgcatctgtgggagacacagtcaccatcacttgtcggacaagtcaggccattaataattttttagcctggtatcagcagacaccagggaaggcccctaagcgcctgatttatgctacatccaatttgcagaatggagtcccatcaaggttcagtggcagtggatctgggacagaattcactctcactatcagcagcctccagcctgaagattttgcaacttattactgtcaacaacataatagttatccgctcactttcggcggagggaccaaggtggagatcaaac
JT06	KV1-25*01 F, or KV1-25*02 F (see comment)	KJ4*01 F	6	3	9	gacatccagctgacccagtctccatcctccctgtctgcttctattggggacagagtcaccatcacttgtcagtcgagtcggggccttgatgctgatttagcctggtatcaacattccccagggaaagcccctaaactgctcatatttcattcttgggccttacaaagtggggtcccatcacggttcagtggcagtgggtctggcacagtcttcactctcaccatcaacagcctgcagcctgacgatgttgcgacttattactgtcaacagtatgttagtatgcctctcactttcggcggagggaccaaggtggaggtcaggc
JT07	KV1-32*04 F	KJ1*01 F	6	3	9	gacattcagatgtcccagtctccatcctccctgtctgcatctgttggagacagagtctccatcacttgccgggcaagtcagggcgttagtagttatttgaattggtatcagcagaaaccggggaaagcccctaaactcctgatctatcatgcaaacagtttggcaagtggggtcccatcaaggttcagcgccagtggatctgggacagaattcactctcaccatcagcagcctgcagcctgaagattttgcaacttattactgtctacaatataatagtaacccgtggacgttcggccaagggaccaaggtggaaatcaaac
JT08	LV3-27*01 F	LJ3*01 F	6	3	11	cttcctggggttcacctctcagtctttgcacaggttctgtggtttcttctgagttgactcaggaccctgcagtgtctgtggccttgggacagacagtcaggatcccctgccaaggagacagcctcaaaacctattatgcaacctggtaccagcagaagccaggccaggccccttcactggtcgtctatggtaacaacttccggccctcagggatcccggagcgattctcaggctccagctcaggaaacacagcttccttgaccatctctggggctcaggtggaagatgaggctgactattactgtgactcctgggacagcagcggcacccatgtattattcggaggagggacccggctgaccgtcctaggtcagcccaaggctgccccctcggtcactc…
JT09	LV3-22*01 F	LJ2*01 F, or LJ3*01 F	6	3	11	gggatctgctcctttctcactctctgcacagcctctgaggcctcctctgaactgacacagccaccctcagtggcggtgtccccgggacagacggccacgatcacctgttctggggaaatcctgacaaaaaaatatgttcagtggttccaacagaagccaggccaggcccctctgctggtgacatttaaagacggtgagaggccctcagggatccctgagcgattctctggctccagttccgggacaacagtaagtttgaccataattggggcccaggcagaagatgaggctgactattactgtcaagtcgcggacagcagtcgcaacgatgtcttgttcgggggagggactcggctgaccgtcctaggtcagcccaaggctgccccctcggtcactctc…
JT11	KV1S8*01 F	KJ4*01 F	6	3	9	gggttttgcctctggggctctgctgctctggccccaggtgccagatgtgatatccagatgacccagtctccatctgccttgtctgcatctgtgggagacagagtcaccatctcttgccgggcaagtcagagcatttatagtcatttagcgtggtatcagcagaaaccagggaaggcccctgagctcctgatctatgctgcatccaatttgcaaactgggattccctctcggttcagcggcagtggatctgggacagatttcactctcaccatcagcagcctgcagcctgaggattctgcgacttattattgtcaacattattatgataacccgctcactttcggcggagggaccaaggtggagatcaaacgagctgtggctgcaccatctgtcttcatc…
JT13	KV1-32*04 F	KJ3*01 F	6	3	9	ggcccaagcagctccgggggctctgtgtgttctcgctccaggtgccggatgtgacattcagatgtcccagcctccatcctccctgtctgcatctgtgggagacagagtcaccatcacttgccggacaagtcaggacattagcagttatttgaattggtatcagcagaagccggggaaagcccctaacctcctgatctattatacaagtactttggaacgtggggtcccatcaaggttcagcggcagtggatctgggacagacttcactctcaccatcagcagcctgcagcctgaagattttggaacttattactgtcaacagggtggaaataggccattcactttcggccccgggaccaagctggatgtcaaacgagctgtggctgcaccatctgtctt…
JT14	KV3-40*03 F	KJ4*01 F	6	3	8	tccggtctcctgctgctctggatcccagatatcgccggagaaattgtaatgacgcagtctccagccaccctgtctttgtctccaggggaaacagccaccctctcctgcagggccagtgagagtgttggcaactacttagcctggtaccagcagaaacctgggcaggctcccaagctcctcgtctatagtgcaaagttcagggcccctggcatctcaaacaggttcagtggcagcgggtccaggacggaattcagtctcaccattagcagcctggagcctgaagatgttggagtttatcactgtcagcagtataatgacttggtcactttcggcggagggaccaaggtggagctcaagcgagctgtggctgcaccatctgtcttcacttcccgccaa
JT15	KV1-25*01 F, or KV1-25*02 F (see comment)	KJ4*01 F	6	3	9	gacatccagctgacccagtctccatcctccctgtctgcttctattggggacagagtcaccatcacttgtcagtcgagtcggggccttgatgctgatttagcctggtatcaacattccccagggaaagcccctaaactgctcatatttcattcttgggccttacaaagtggggtcccatcacggttcagtggcagtgggtctggcacagtcttcactctcaccatcaacagcctgcagcctgacgatgttgcgacttattactgtcaacagtatgttagtatgcctctcactttcggcggagggaccaaggtggaggtcaggc
JT16	KV1-25*01 F, or KV1-25*02 F (see comment)	KJ4*01 F	6	3	9	gacatccagatgatccagtctccaccctccgtgtctgcatctgttggggacagagtcaccatcacttgtcggtcgactcagggcattgacaatgatatagcctggtatcaggccacaccggggacagcccccagactcctgctatttcatacgttcgctttacaaaaaggggtcccatccagattcactgccggtggaggtgggacggagttcactctcaccatcactagactgcagcctgaggatgttgggacttacttctgtcaacaatataaggctctacctctgactttcggcggagggaccaaggtggaggtcaaac
JT17	KV1-25*01 F, or KV1-25*02 F (see comment)	KJ4*01 F	6	3	9	tccaagctggctagcaccatggacatgagggtctccggtcagctcctgggactccttctgctctggctcccaggtgaggagggagaacactagcagtctcctcagtccaggtgccagatgtgacatccagctgacgcaatctccatcctccgtctctgcctctactggagacacagtcaccatctcttgtcgggcgagtcacgaccttaagaattttttggcctggtatcaacagaaggcaggactcgcccctaaactcctgatctattatggaggcactttgcagcgtggggtcccgtccaggttcagtagtcgtggctctggggcggaatttactctcaccatcagaggcctgcaacctgaagattttgccacttattactgtcagcaatataggct…
JT18	LV1S1*01 F	LJ3*01 F	9	3	11	cagtctgtgctgacgcagccgccctcaatgtctggggcgcccgggcagagggtcaccatgtcctgcactgggggcaactccaacatcggggcaaatctttatgtgcagtggtaccagcaggttccaggaacggccccccgactcctcatctacgaagataatcagcgaccttcaggggtttctgatcgattttctggctccaggtctggttcctcagcctccctgaccatcactggactccaatctgaggatgaggctgattattactgccagtcctatgacaacagcctgagtactgtgttatttggaggggggacccgcctaaccgtcctag
JT19	LV3-22*01 F	LJ3*01 F	6	3	11	ctcactgaactgacacagcctccctcagtgtcagtgtccccaggacagacggccagcatcacctgctctggggaaacattggcaagaaaatatgttcagtggctccaacagaagccaggccaggcccctgtggtggtcatatataaagacactgagaggccctcagggatccccgagcgattttctggttccagttcagggacaacagcaaccctgaccatcactggggcccaggcagaggatgaggctgactatcattgtcaatcagcggacagcactggttatctggtattattcggtggagggagccggctgaccgtcctag
JT20	KV2-91*01 F	KJ1*01 F	11	3	9	agtcctgggctgctggtgctctggctcctgggaccagtggggacattgtgatgacccagactccactctccctgcccgtcacccctggagagccggcctccatctcctgcaggtctagtcagagcctcctgcatagtaacggagacacttatttgttttggtacctgcagaggccgggccagtctccacaactcctgatctatttggtttccaaccgggcctctggagtccctgacaggatcagtggcagtgggtcaggcactgatttcacactgaaaatcagccgggtggaggctgaggatgttggggtttattactgcatgcaaggtatacagcttccttggacgttcggccaagggaccaaggtggaaatcaaacgagctgtggctgcaccatctg…
JT21	KV1-25*01 F, or KV1-25*02 F (see comment)	KJ4*01 F	6	3	9	acccgtccattcctgggggctcttctgctctggctcccaggtgtcagatgtgacatccagctgctccagtctccatcctccgtgtctgcgtctgttggagatagagtcaccatcacttgtcggtcgactcaaggcgttgacagtgatgtagcctggtatcaggccacaccggggacaggccctaaactcctaatatctcattcattcgctcgacagagaggagtcccatcacggttcagtggcagtggatctggaacggacttcagtctcaccatcaccggcctgcagcctgaggattttgcgacttattactgtcaacaatataaaggcctccctctgactttcggcggggggaccaaggttgaagtcaaacgagctgtggctgcaccatctgtcttc…
